# Supplementary material for: The Combined Cultivation of Feruloyl Esterase-Producing Strains with CMCase and Xylanase-Producing Strains Increases the Release of Ferulic Acid
Source: Microorganisms. 2022 Sep 22;10(10):1889. doi: 10.3390/microorganisms10101889 (PMC9610611; doi:10.3390/microorganisms10101889)
Supplement: Supplementary file 1 [file microorganisms-10-01889-s001.zip]

Archive with 1 entries (1 files):
- microorganisms-1914708-supplementary.pdf
